# Supplementary material for: Vascular density and macular sensitivity in eyes after scleral buckling surgery for macula-on rhegmatogenous retinal detachment
Source: PLoS One. 2023 Mar 2;18(3):e0279683. doi: 10.1371/journal.pone.0279683 (PMC9980809; doi:10.1371/journal.pone.0279683)
Supplement: S1 Data — (XLSX) [file pone.0279683.s001.xlsx]

## Sheet: opasania
Uczestnik					czas trwania obj	czas włączenia	Oko	whole	fovea SVP	para SVP	peri SVP	whole DVP	fovea DVP	para DVP	peri DVP	FAZ	Prpc	GCC	I-E symetry	SQ	AT	BCVA przed	LogMAR PRZED	BCVA po	Vis z Oftalmiki	LogMar PO	IOP przed	IOP po	IOP z oftalmiki	RNFL	AL.
PJ					4	10	P	39.1	20.9	44.1	40.2	45.6	36.8	51.7	47.9	0.224	36.4	76	-10	7	20.8	1,0 cc 0/-0,75/90	0	0,7 cc -2,0	-1,0/-0,5/95	0	15.9	17.3	18	99	24.3
1							L	49.6	28	56.4	49.4	49.2	46.9	56.8	50.3	0.229	52.3	93	-5	6	26.5	1,0 cc -0,75	0		-0,75/0,0/0	0	15.9		21	88	23.68
PM					5	7	l	46.9	27.6	46.5	47.5	40.4	39.7	49.6	39.3	0.239	49.9	93	-3	7	26.6	0,8 cc -5,0	0.097	0,8 cc -7,0/-1,5/165	-7,25/-2,5/170	0	12.2	14.6	21	99	25.15
1							p	51.1	19.7	51.7	51.9	56.1	38.1	57.8	58.1	0.296	52.3	99	-2	9	27	1,0 cc -3,5	0		-3,25/-0,5/20	0	14.6		23	88	26.87
KA					4	6	p	47	20.7	46.7	49.2	47.9	46.2	54.1	47.6	0.156	49.1	84	3	7	23.9	1,0 cc -8,0/-2,5/160	0	0,4 cc -9,0/-1,5/170	-9,0/-3,25/165	0	10.2	14	18	80	27.48
2							l	52.9	36.1	53.6	53.1	48.6	47	53.2	48.7	0.196	48.6	89	2	8	24	0,9 cc -9,0/-1,0/150	0.097		-8,25/-1,5/0	0.097	10.2		19	71	26.9
JM					8	6	p	46.6	14.8	48.7	47.5	44	32.3	50.7	45	0.268	48	89	-4	7	26.3	1,0 cc -1,0	0	1,0 cc -2,5/-1,0/80	-2,0/-0,5/90	0	11	11	17.5	113	25.18
1							l	48.9	9.6	49.9	50.1	51.8	30.7	55.2	55	0.351	49.8	86	-5	8	26.9	1,0 cc -0,75	0		-0,5	0	15		17.5	107	24.4
LJ					2	7	p	37.5	23.4	35.7	38.3	33.9	25	46.4	30.6	0.284	42.2	79	-12	7	24.2	0,8 cc -2,0/-1,25/110	0.097	0,8cc -2,0/-2,0/110	-2,0/-3,75/100	0.097	12.2	12.2	22	69	26.37
1							l	42	27	46.8	42.7	42	35.8	50.6	43.5	0.272	52.3	79	1	7	26.4	0,9 cc -2,25/1,0/80	0.097		-1,5/-2,0/65	0.097	12.2		24	79	25.96
DM					7	10	p	44.4	22.2	47.3	44.9	43.4	36.3	50.1	43.7	0.224	51.8	99	-13	8	25.9	0,5 cc -2,5/-1,0/180	0.301	1,0 f ccwł	-5,0/-1,0/180	0	12.2	14	21.7	95	26.07
1							l	53	27.4	54.7	53.8	53.5	43.2	54.5	55.4	0.198	54.6	104	-4	8	26.9	1,0 cc -3,0	0		-3,25/-0,25/180	0	12.2		21.5	105	25.3
PS					9	13	p	39.5	37.2	39	38.7	41.9	50	46.8	42.6	0.048	45	77	5	7	19.8	0,8 cc -1,25	0.097	0,3 cc -1,0/-2,0135	plan	0.097	12.2	17	18.3	80	23.63
1							l	50.2	33.7	53.6	49.8	51.8	47.2	54.5	53.3	0.115	50.3	94	-2	8	26.1	1,0 cc -0,5	0		plan	0	14.6		20	93	23.55
MD					2	14	p	46.5	19.4	48.4	47	46.4	36.3	52.6	47.4	0.28	55.5	99	1	8	23.8	0,5 sc	0.301	0,8 cc 0/-0,75/170	+0,5	0.301	12.2	22	20.5	95	24.35
1							l	51.6	19.9	54.1	51.4	50.2	34.8	56.5	51.4	0.301	54	94	0	9	25	1,0 cc +1,5	0		+1,5	0	14.6		21.7	99	23.87
TT					5	12	l	42.2	25.3	49.1	45.3	39.7	44.4	55	41.5	0.193	52.6	88	7	6	24.5	1,0 cc 0/-0,75/100	0	1,0 cc -3,0	0,0/-0,5/40	0	15.4	17	18	91	25.18
1							p	47.3	2.3	48.7	47.8	50.1	36.7	54.3	51.8	0.24	50.7	88	-5	8	26.9	1,0 cc -0,5/-0,75/40	0		-0,5	0	14.8		18	95	24.26
WH					4	8	p	44.8	10.9	53.1	44.1	46.3	27.9	56.9	47.7	0.334	46.7	87	1	8	25.9	0,5 sc	0.301	0,5 cc -2,0/-0,5/180	-1,5	0.097	14.6	13	19.5	95	23.47
2							l	53.7	18.6	57.1	53.5	57.7	33.5	58.9	60.2	0.341	50.3	99	-4	8	26.7	1,0 sc	0		0,0/-1,0/90	0	14.6		19	97	22.91
SA					3	7	l	48.5	38.4	50.9	50.1	43.3	47.6	47.4	44	0.137	47.4	103	2	8	25.6	1,0 cc -4,0	0	1,0 cc -8,0/0,5/140	-7,5/-0,5/140	0	14.6	10.5	15	100	26.64
1							p	47.1	34.8	51.3	48.4	45.5	47.3	51.3	46.6	0.139	49	105	-4	7	26	1,0 cc -5,5	0		-4,5/-1,0/180	0.097	14.6		15	102	26.19
CZ					4	10	p	35.3	17.3	34.8	37.7	36.7	24.7	45.3	37	0.314	42.1	114	27	6	22.4	0,6 cc -5,0/-1,0/160	0.301	0,9 cc -4,5/-1,0/30	-5,25/-0,5/20	0.097	12.2	10.2	20	75	27.52
1							l	47	25.2	49.1	47.9	46.1	44	51.4	47.1	0.153	48.5	113	-1	7	25.9	1,0 cc -5,0/-1,0/160	0		-3,25/-0,5/90	0	17.7		20	96	26.5
JM					5	14	p	45.4	28.5	47.6	45.1	45	42.3	49.2	45.3	0.17	52.1	98	3	6	24.4	1,0 cc-2,5/-1,5/5	0	0,8 cc -4,0/-1,0/165	-3,0/-2,0/0	0.097	20	15	23	88	26.52
1							l	51.2	26	55.2	51.6	47.3	40.1	55.1	49.2	0.208	50.6	93	0	7	26	1,0 cc -2,0/-1,0/15	0		-2,25/-0,5/0	0	15		19.7	87	25.29
CMK					6	13	l	48.1	21.5	50.4	47.9	42.3	35.7	49.9	43.7	0.278	50.8	96	-1	8	26	1,0 sc	0	1,0 sc	1,0/-0,5/90	0	20	18	19	104	23.18
1							p	48.8	21.8	52.7	48.7	46.6	34.8	55.7	48.5	0.268	49.9	95	-4	8	26.8	1,0 sc	0		0,0/-1,0/90	0	15		19.7	105	22.75
DM					7	10	p	49.8	31.7	49.5	50.7	44.8	51	50.1	45.9	0.095	52.6	108	2	7	26.2	0,9 cc 0/-3,0/20	0.097	1,0 cc -1,5/-2,0/20	-1,5/-2,75/25	0.097	10.2	7.1	12	121	24.9
2							l	49.3	34.6	52.4	50.4	37.8	50.3	46	37.4	0.056	55.5	106	1	7	27.6	0,6 cc -1,5/-3,0/178	0.301		-1,5/-3,0/170	0.301	10.2		13.7	112	25.08
DL					4	9	p	42.5	21.2	44.6	43.1	40.1	31.6	46.4	40.1	0.383	50.9	102	0	7	24	1,0 sc	0	1,0 cc -1,5	-1,0/-0,5/75	0	17.3	14.6	17.5	96	26.25
2							l	50.7	25.2	52.6	51	46.4	33.8	51.1	48.2	0.336	51.5	100	-6	7	26.2	1,0 cc-0,5/-0,5/80	0		plan	0	17.3		16.5	97	25.71
GH					2	6	l	43.7	34.3	44.5	43.2	45.6	40.5	53.5	45.4	0.39	36.2	92	9	7	21.8	1,0 cc -0,5/-0,5/90	0	1,0 cc -2,75	-3,25/-0,25/170	0	11	13	17		27.01
1							p	47.5	27	50.3	47	41.7	41.5	45.6	42.3	0.124	47.5	101	-6	7	24	1,0 cc -0,5	0		-1,0	0	15		18		25.94
GHl					1	7	p	47	13.3	50.9	47.8	50.8	30.3	53.6	52.5	0.405	49	97	0	9	23.8	1,0 sc	0	0,8 cc -2,0/-1,0/165	0,0/-0,75/175	0	15	10	15.5	103	23.71
1							l	48.2	13.3	51.6	48.5	52.9	32.8	55.6	54.6	0.353	50.4	100	1	9	25.6	0,6 cc 0/-1,0/90	0.301		-0,25/-0,75/116	0.097	14		16.5	97	23.68
KL					4	8	p	48.5	14.4	51.7	49.9	48.1	31.3	45.1	37.8	0.335	50.4	95	-3	8	25.2	1,0 cc +0,5	0	1,0 cc -0,5	-0,5	0	12.2	7.1	13	102	24.73
1							l	44	15.5	48.1	44.4	37.3	27.8	51.9	49.2	0.334	49.3	96	-5	7	25.5	1,0 cc +1,5	0		+1,5/-0,5/90	0	12.2		23	102	24.29
OA					10	6	l	47.5	12.1	53.9	48.9	49.1	29.5	55.9	50.6	0.379	49.6	97	-17	8	26.3	1,0 sc	0	1,0 cc-0,75/-0,5/145	-0,75/-0,5/95	0	12	15.9	12	92	24.44
3							p	53.1	17.6	58.6	53.6	48.8	34.4	55.7	49.7	0.383	54.2	107	-5	8	25.8	1,0 sc	0		+0,5	0	12		12	103	23.89
